# Supplementary material for: Martial arts training as a psychological self-regulation intervention: an experimental study on emotional control, attention, and stress resilience
Source: Front Psychol. 2026 Mar 2;17:1787259. doi: 10.3389/fpsyg.2026.1787259 (PMC12989581; doi:10.3389/fpsyg.2026.1787259)
Supplement: Supplementary file 1 [file Table_1.xlsx]

## Sheet: MA-SRT
			ERQ_Pre	ERQ_Post	Attention_RT_Pre	Attention_RT_Post	PSS_Pre	PSS_Post	CDRISC_Pre	CDRISC_Post	EDA_Pre	EDA_Post	Stroop_Interference_Pre	Stroop_Interference_Post
MA-SRT			4.05	4.92	382.82	322.84	19.99	13.98	54.72	64.44	4.98	4.2	108.53	73.53
			3.73	5.03	436.58	376.12	16.01	9.65	73.12	83.21	4.17	2.76	109.06	74.2
			4.12	5.17	387.82	327.96	27.53	21.56	64.31	74.27	5.25	3.94	119.34	84.13
			4.56	5.2	474.25	414.47	15.28	9.01	72.43	82.34	3.64	2.05	109.13	73.82
			3.68	4.73	392.59	333.02	19.24	13.63	55.43	65.68	4.75	3.38	105.74	70.82
			3.68	5.2	408.73	349.15	21.52	15.46	61.4	71.71	3.95	2.9	122.13	86.74
			4.59	5.48	448.47	387.92	26.77	20.43	65.03	74.82	4.34	3.45	114.9	80.06
			4.18	5.71	376.92	316.54	15.26	9.13	65.28	75.05	4.83	3.26	150.08	114.4
			3.57	3.42	427.96	368.17	25.65	19.82	62.3	72.19	4.2	3.35	66.98	32.39
			4.07	5.3	465.75	405.96	21.04	14.82	68.74	77.82	4.53	3.87	141.83	107.02
			3.57	4.5	363.74	303.94	17.07	10.75	58.59	67.99	5.5	4.47	144.92	110.02
			3.57	4.35	426.46	368	22.85	16.95	64.15	74.69	4.4	3.95	78.53	43.93
			3.92	4.86	429.1	369.32	21.8	15.89	65.72	76.38	5.38	3.88	113.15	78.81
			2.84	2.95	447.36	387.82	18.6	12.4	68.09	77.99	4.01	2.31	112.57	77.98
			2.94	3.75	376.71	317.09	21.28	15.09	69.27	79.5	5.17	3.26	91.85	56.11
			3.52	4.56	373.78	314.04	19.46	13.55	58.25	68.38	5.81	5.21	104.44	68.93
			3.29	4.78	438.27	378.14	21.45	14.87	55.8	67.03	3.07	2.13	97.79	62.54
			3.96	4.65	430.39	370.7	23.65	17.09	72.67	83.11	4.24	3.02	155.05	120.06
			3.35	3.92	428.77	368.46	27.34	21.06	66.99	76.94	5.2	4.12	138.71	103.92
			3.09	3.79	432.13	372.03	16.05	9.96	60.51	70.13	4.66	3.01	145.43	110.14
			4.53	5.8	396.2	336	29.53	23.66	74.31	83.66	5.06	4.84	134.43	99.51
			3.69	4.72	428.13	368.16	13.19	7.78	65.69	75.78	4.38	3.23	97.42	62.12

## Sheet: CPEG
			ERQ_Pre	ERQ_Post	Attention_RT_Pre	Attention_RT_Post	PSS_Pre	PSS_Post	CDRISC_Pre	CDRISC_Post	EDA_Pre	EDA_Post	Stroop_Interference_Pre	Stroop_Interference_Post
			3.83	4.02	430.26	401.18	20.39	17.74	72.08	75.77	4.86	4.3	109.51	94.26
CPEG			3.09	3.69	395	364.25	23.35	20.29	65.41	68.84	4.69	4.38	129.79	114.22
			3.53	3.97	485.3	455.58	22.12	19.12	77.36	81.11	5.62	5.21	95.56	80.19
			3.86	4.64	436.58	405.94	18.51	15.11	75.53	79.1	4.98	4.47	134.26	118.72
			3.22	3.34	378.3	348.12	20.17	17.16	63.51	68.18	5.04	4.12	115.19	99.8
			3.99	4.26	442.98	413.41	19.03	15.91	70.83	75.18	4.51	4.1	112.5	97.93
			3.5	3.74	385.89	355.91	18.64	15.77	68.87	72.87	4.46	4.61	134.22	118.84
			3.65	3.47	447.55	417.12	24.4	21.07	73.21	77.8	4.5	4.44	128.89	114.94
			3.5	4.02	460.55	430.26	22.43	19.64	59.21	63.24	5.08	5.11	112.78	97.98
			4.73	5.23	391.28	361.55	18.23	15.84	69.12	72.77	4.51	3.7	143.19	128.26
			3.79	4.2	453.72	423.43	24.6	21.55	71.35	75.96	5	4.01	98.38	83.04
			3.27	3.58	434.45	404.53	22.23	19.39	54.45	58.66	6.25	5.6	132.32	117.6
			4.21	4.05	448.77	418.79	24.25	21.53	57.9	61.49	5.41	4.83	131.86	116.63
			3.19	3.42	486.39	456.13	23.52	20.36	52.76	56.69	4.57	4.41	113.81	98.86
			3.9	4.17	411.41	382.27	17.68	14.77	63.38	67.03	5.64	4.36	126.52	112.55
			2.82	2.9	393.62	363.87	18.76	15.76	69.31	72.75	4.51	4.53	94.98	79.94
			3.14	3.47	388.87	358.06	23.99	21.03	74.01	78.38	3.37	2.71	138.48	123.94
			3.9	4.46	391.45	361.52	23.44	20.13	65.44	70.21	4.09	3.32	116.3	101.02
			4.17	5.32	417.3	387.04	20.92	17.93	74.77	78.21	3.49	2.49	109.55	94.53
			3.89	4.36	431.94	402.28	21.47	18.67	56.72	60.94	4.55	3.29	140.98	126.69
			3.74	4.25	429.68	399.37	26.11	23.69	54.78	58.52	4.81	4.54	105.91	90.66
			3.65	4.02	448.95	418.91	18.63	16.02	64.67	68.47	5.97	5.4	91.83	77.56

## Sheet: CG
			ERQ_Pre	ERQ_Post	Attention_RT_Pre	Attention_RT_Post	PSS_Pre	PSS_Post	CDRISC_Pre	CDRISC_Post	EDA_Pre	EDA_Post	Stroop_Interference_Pre	Stroop_Interference_Post
CG
			3.06	2.59	420.46	415.61	23.19	23.33	67.3	68.13	5.03	4.54	88.87	86.08
			3.44	3.53	470.87	466.13	20.19	19.46	64.8	65.54	4.65	4.16	132.12	128.95
			3.57	3.69	410.74	405.38	20.13	19.89	52.6	53.61	5.38	5.18	94.39	91.58
			4.33	5.17	515.21	510.11	25.4	24.95	64.47	65.22	3.25	3.65	155.1	152.39
			3.97	4.01	441.9	436.76	24.3	24.46	57.17	58.25	4.96	4.79	78.36	75.55
			2.92	3.11	390	384.8	24.25	23.51	69.02	70	5.34	4.79	153.93	150.46
			3.96	4.05	382.52	378.05	26.22	25.47	67.2	68.13	3.76	3.59	124.22	121
			3.61	3.36	436.89	432.01	21.08	20.4	59.36	60.09	5.6	5.42	118.07	114.99
			3.46	3.9	412.18	406.8	23.73	22.59	61.92	62.74	5.04	4.13	109.1	106.08
			4.11	4.43	444.99	440.27	19.76	19.1	58.64	59.87	4.51	4.39	127.98	125.17
			4.32	4.65	436.56	432.2	22.3	21.57	64.62	65.77	5.24	5.07	119.25	116.3
			4.27	4.09	417.45	412.76	20.48	20.02	70.73	71.44	6.39	6.5	142.07	138.67
			3.38	3.9	390.36	384.91	21.39	20.99	59.09	60.12	4.93	5.38	122.28	119.4
			3.65	3.32	366.98	361.84	23.38	23.44	68.02	69.25	4.97	5.21	123.01	120.19
			3.97	4.24	404.37	399.75	17.73	17.51	61.82	62.32	4.48	4.3	112.73	109.9
			4.29	5.04	449.97	444.76	29.37	28.7	60.24	61.41	4.21	3.77	118.86	116.19
			3.56	3.36	427.49	422.63	16.98	16.21	64.36	65.16	5.38	6.05	126.16	123.41
			3.71	3.64	376.4	371.63	16.14	15.79	58.79	59.96	4.2	4.12	85.8	82.93
			3.25	3.38	426.06	420.78	25.63	24.74	61.68	62.45	4.85	4.75	93.04	90.02
			3.2	3.15	433.49	428.47	24.17	24.22	57.81	58.27	4.47	4.36	134.87	131.37
			4.21	3.84	389.06	383.09	23.5	23.35	76.79	77.3	5.14	5.09	123.42	120.55
			4.48	4.6	425.38	420.07	23.51	22.87	65.21	66.23	5.03	4.89	116.32	113.38
